# Supplementary material for: Usefulness of Time-Point Serum Cortisol and ACTH Measurements for the Adjustment of Glucocorticoid Replacement in Adrenal Insufficiency
Source: PLoS One. 2015 Aug 28;10(8):e0135975. doi: 10.1371/journal.pone.0135975 (PMC4552782; doi:10.1371/journal.pone.0135975)
Supplement: S1 Supplement — (XLS) [file pone.0135975.s001.xls]

## Sheet: Feuil1
IDNUM	C6H8	C6H9	C6H10	C6H11	C6H12	C6H13	C6H14	C6H15	C6H16	C6H17	C6H18	C6H19	AUCg6mg	C10H8	C10H9	C10H10	C10H11	C10H12	C10H13	C10H14	C10H15	C10H16	C10H17	C10H18	C10H19	AUCg10mg	C14H8	C14H9	C14H10	C14H11	C14H12	C14H13	C14H14	C14H15	C14H16	C14H17	C14H18	C14H19	AUCg14mg	A6H8	A6H9	A6H10	A6H11	A6H12	A6H13	A6H14	A6H15	A6H16	A6H17
1001	0	148	89	60	40	148	74	44	28	130	91	57	954.5	0	251	171	121	76	257	166	110	64	146	100	61	1618	0	318	205	147	101	216	120	74	48	104	157	143	1720.5	1252	1116	573	491	565	553	448	395	429	292
1002	0	279	153	87	55	158	127	79	50	97	98	83	1364	0	248	226	169	113	273	152	93	61	189	104	60	1782	0	339	243	160	120	310	197	137	84	148	139	131	2112	207	235	87	48	38	43	33	29	14	17
1003	0	137	75	53	30	105	57	36	18	51	60	34	707.5	0	122	104	66	36	120	72	40	21	52	46	32	756	0	258	179	101	59	203	117	66	37	159	122	55	1457.5	1746	1435	817	1000	1295	1112	824	814	1348	922
1007	37	206	115	90	60	123	62	58	55	80	68	72	1056	41	309	165	108	79	154	93	56	48	134	123	78	1462.5	55	363	188	127	97	276	130	60	52	133	85	65	1725	1519	714	658	601	608	631	376	618	557	519
1008	0	232	131	68	39	142	70	34	19	56	82	105	1041.5	0	263	183	123	81	207	121	74	49	41	45	54	1345.5	0	312	175	103	97	272	166	77	51	79	118	159	1685.5	396	378	128	152	151	135.6	107.4	99	42	85.7
1009	30	211	132	97	73	181	119	87	59	128	115	64	1339.5	51	268	224	180	151	254	182	128	102	155	144	87	1965.5	21	376	267	200	115	254	177	139	94	176	116	88	2146	2826	3012	737	690	988	722	246	250	561	473
1010	0	139	114	88	46	87	37	20	15	83	79	36	795.5	0	274	224	153	81	172	90	42	24	106	107	70	1445	0	298	220	160	88	219	123	63	40	138	138	75	1673.5	655	373	210	215	103	116	80	115	99	117
1011	0	167	105	58	35	128	74	50	31	63	54	51	874	0	217	184	156	97	156	104	61	43	103	93	68	1356.5	0	245	160	93	65	324	162	110	75	139	129	105	1677	1384	1097	716	969	930	1622	1201	1364	1368	1391
1012	0	222	106	73	52	173	97	48	35	121	109	77	1185.5	0	308	186	101	62	116	221	156	90	114	100	72	1644	0	338	235	179	99	177	266	187	114	157	168	133	2155.5	183	65	33	27	22	36	24	15.9	15.5	17.5
1013	8	179	108	57	40	103	62	34	21	40	90	66	856.5	5	236	191	115	81	220	123	90	55	40	57	78	1365	6	315	251	162	106	229	151	89	57	164	152	111	1889	904	504	131	94	95	118	55	51	57	53
1014	0	182	64	43	26	134	52	32	19	25	55	51	748.5	0	272	136	86	37	147	85	49	32	137	67	36	1202	0	215	150	86	43	208	120	69	45	171	95	44	1331.5	691	477	307	336	468	460	317	403	352	451
1015	0	211	116	58	38	97	53	39	29	89	48	34	900.5	0	385	170	104	53	189	110	43	24	144	63	41	1498	0	524	312	192	142	324	183	89	52	227	155	80	2502	1727	1346	915	724	1240	1258	816	952	1641	1038
1016	0	237	134	82	38	115	56	37	24	96	48	31	1001	0	260	139	121	83	166	80	50	30	122	124	77	1343.5	0	322	223	138	81	109	247	160	90	162	114	74	1844	103	67	33	21	18	32	24	25	18	24
1017	10	188	131	81	55	126	81	45	35	123	90	59	1078.5	14	248	150	107	75	190	118	68	47	151	101	57	1407.5	11	294	198	134	94	266	179	119	75	183	144	120	1893	1911	950	427	357	358	321	229	213	316	276
1018	0	269	155	87	74	142	82	79	33	94	119	61	1299	0	288	259	189	150	488	302	102	61	146	141	72	2306	0	539	305	213	144	410	231	146	92	161	239	183	2841	1100	1067	233	332	306	429	296	288	463	397
1019	0	207	133	77	47	151	76	52	36	113	66	54	1088.5	0	242	163	85	63	206	102	61	39	111	98	52	1317	0	403	258	162	105	283	184	103	63	202	145	93	2156	89	82.6	29.6	18.3	18.4	19.3	12.1	10.6	13.9	17
2001	0	190	161	136	78	149	103	55	35	56	53	40	1131	0	180	210	198	254	300	197	146	90	98	60	53	1849.5	0	283	201	262	149	314	213	165	114	109	135	179	2176	135	88.7	28	18.1	34.6	34.6	29.7	29	31.2	40
3001	20	366	251	144	137	179	59	34	26	74	98	56	1579	16	282	168	88	52	155	88	52	28	221	145	111	1475.5	17	370	252	153	72	300	172	107	59	185	130	93	2031.5	484	424	68.5	51.5	51.5	87.3	76.3	120	109	51.7
3002	0	164	74	51	39	69	36	24	15	26	62	66	675	0	138	104	80	106	174	87	54	34	91	106	59	1072.5	0	235	117	105	62	166	111	81	51	62	86	70	1228.5	684	565	169	197	246	287	204	153	316	241
3003	0	248	135	67	46	264	148	109	62	130	143	88	1520	0	159	98	52	35	148	69	49	39	58	53	57	868	0	294	150	86	59	188	101	53	40	122	86	55	1353.5	2213	1387	938	1083	1215	823	776	609	1018	1030
3004	0	209	94	61	36	184	52	36	20	37	56	39	909	0	328	186	96	75	256	119	64	44	77	87	55	1523.5	0	427	193	115	71	395	130	71	44	134	147	100	1990.5	1720	1615	1059	1317	1499	1754	1029	1148	1229	1352
4001	0	272	143	71	57	193	83	44	25	38	50	59	1141.5	0	393	193	111	71	301	140	68	41	111	81	55	1734	0	440	280	157	104	427	202	131	79	245	181	129	2530.5	123	205	34	38	40	126	43	20	46	46
4002	0	200	142	94	53	172	127	73	43	83	84	75	1208.5	0	264	157	118	73	205	138	82	58	171	113	92	1557	0	264	193	120	91	284	181	121	134	194	154	101	1918.5	108	66.6	41.9	59.2	47.1	40.9	27.7	25	25.8	25.1
4003	35	160	116	100	80	155	91	47	30	96	60	49	1039.5	80	273	210	137	95	194	144	86	71	90	89	72	1561.5	44	282	192	153	118	204	131	52	47	202	117	56	1667	657	596	347	228	182	93	147	89	63.7	148
4004	0	183	154	95	67	156	90	71	50	89	77	51	1149	0	247	178	99	73	209	140	81	57	157	103	77	1506	13	208	217	148	106	303	231	120	90	208	141	97	1924.5	5128	3795	1250	1863	1762	1820	1675	1280	1465	1361
4005	11	257	151	82	58	109	67	44	30	111	64	52	1127.5	14	261	140	96	62	145	76	40	34	150	97	58	1260.5	10	284	163	110	73	236	132	83	54	175	97	54	1576	1526	1242	671	655	750	871	361	639	411	307
4006	0	307	217	123	93	196	100	59	43	163	139	97	1642	0	316	242	152	109	292	206	140	100	87	91	121	1953.5	0	438	347	238	154	435	274	185	148	228	259	198	3024	62	34	5	6	6	5	4	5	6	6
[truncated: 26 more columns]
